# Supplementary material for: Boosting Reaction Kinetics in Co3O4/ZnCo2O4 Frameworks with Heterostructures for High-Performance Lithium-Ion Batteries
Source: Materials (Basel). 2026 Jul 22;19(14):3148. doi: 10.3390/ma19143148 (PMC13414429; doi:10.3390/ma19143148)
Supplement: Supplementary file 1 [file materials-19-03148-s001.zip]

Archive with 1 entries (1 files):
- materials-4404729-supplementary.pdf
